# Supplementary material for: Eighteen Years of Human Rhinovirus Surveillance in the Republic of Korea (2007–2024): Age- and Season-Specific Trends from a Single-Center Study with Public Health Implications
Source: Pathogens. 2025 Oct 28;14(11):1098. doi: 10.3390/pathogens14111098 (PMC12655215; doi:10.3390/pathogens14111098)
Supplement: Supplementary file 1 [file pathogens-14-01098-s001.zip]

Archive with 1 entries (1 files):
- pathogens-3925783-supplementary.pdf
